# Supplementary material for: Sulfite preservatives effects on the mouth microbiome: Changes in viability, diversity and composition of microbiota
Source: PLoS One. 2022 Apr 7;17(4):e0265249. doi: 10.1371/journal.pone.0265249 (PMC8989357; doi:10.1371/journal.pone.0265249)
Supplement: S3 Appendix — (XLSX) [file pone.0265249.s005.xlsx]

## Sheet: Sheet1
Individual F2		Time 0
[DNA]ng/ul		10 minute
		exposure time
				control	sodium bisulfite
			Sample
			9A	0.256815	3.33331	9B
			10A	1.2344	1.17929	10B
			11A	3.61066	0.405481	11B
			12A	0.104199	0.891518	4B
			13A	0.643877	2.00543	12B
			14A	1.24858	0.389599	13B
			15A	3.04232	2.56344	14B
			16A	4.91446	1.55996	16B
			Average	1.88191	1.541
			Average	-0.181151	drop in DNA concentration with sodium bisulfite exposure
				p=0.34	0.336346	one tailed T-Test
				Control	sodium sulfite
			1A	2.11369	0.0168071	1B
			2A	0.946527	0.804894	2B
			3A	0.0011951	0.0023393	3B
			4A	0.009235	0.004531	4B
			5A	0.93988	0.660755	5B
			6A	0.26809	0.137254	6B
			7A	1.39465	0.913752	7B
			8A	0.933279	0.384036	8B
			Average	0.825819	0.365546
			Average	-0.557353	drop in DNA concentration with sodium sulfite exposure
			p =0.051		one tailed T test
